# Supplementary material for: Trust in Institutions, Not in Political Leaders, Determines Compliance in COVID-19 Prevention Measures within Societies across the Globe
Source: Behav Sci (Basel). 2022 May 30;12(6):170. doi: 10.3390/bs12060170 (PMC9219766; doi:10.3390/bs12060170)
Supplement: Supplementary file 1 [file behavsci-12-00170-s001.zip]

Archive with 1 entries (1 files):
- behavsci-1704830-supplementary.pdf
